# Supplementary material for: Auditory processing ability in Thai native speakers with the Gaps-In-Noise (GIN) test
Source: PeerJ. 2025 Nov 6;13:e20207. doi: 10.7717/peerj.20207 (PMC12598593; doi:10.7717/peerj.20207)
Supplement: Supplemental Information 1 [file peerj-13-20207-s001.sps]

* Encoding: UTF-8.
GET 
  FILE='/Users/pridsadikantathuch/Library/Mobile Documents/com~apple~CloudDocs/Documents/Freelance/GIN test/Data_GIN test.sav'. 
DATASET NAME DataSet0 WINDOW=FRONT. 
SORT CASES  BY Ear. 
SPLIT FILE LAYERED BY Ear. 
EXAMINE VARIABLES=Ath correct 
  /PLOT NPPLOT 
  /STATISTICS DESCRIPTIVES 
  /CINTERVAL 95 
  /MISSING LISTWISE 
  /NOTOTAL.

FREQUENCIES VARIABLES=Ath_bothear correct_bothear Ath_Rtear correct_Rtear Ath_Ltear correct_Ltear 
  /FORMAT=NOTABLE 
  /STATISTICS=STDDEV MINIMUM MAXIMUM MEAN 
  /ORDER=ANALYSIS.

DATASET NAME DataSet2 WINDOW=FRONT. 
NPAR TESTS 
  /WILCOXON=Ath_Rtear Ath_Rtear Ath_Ltear WITH Ath_Ltear Ath_bothear Ath_bothear (PAIRED) 
  /MISSING ANALYSIS.

NPAR TESTS 
  /WILCOXON=correct_Rtear correct_Rtear correct_Ltear WITH correct_Ltear correct_bothear 
    correct_bothear (PAIRED) 
  /MISSING ANALYSIS.

*Nonparametric Tests: One Sample. 
NPTESTS 
  /ONESAMPLE TEST (Ath_bothear) WILCOXON(TESTVALUE=4.19) 
  /MISSING SCOPE=ANALYSIS USERMISSING=EXCLUDE 
  /CRITERIA ALPHA=0.05 CILEVEL=95  SEED=RANDOM.

*Nonparametric Tests: One Sample. 
NPTESTS 
  /ONESAMPLE TEST (Ath_Rtear) WILCOXON(TESTVALUE=4.9) 
  /MISSING SCOPE=ANALYSIS USERMISSING=EXCLUDE 
  /CRITERIA ALPHA=0.05 CILEVEL=95  SEED=RANDOM.

NPTESTS 
  /ONESAMPLE TEST (Ath_Rtear) WILCOXON(TESTVALUE=5.4) 
  /MISSING SCOPE=ANALYSIS USERMISSING=EXCLUDE 
  /CRITERIA ALPHA=0.05 CILEVEL=95  SEED=RANDOM.

*Nonparametric Tests: One Sample. 
NPTESTS 
  /ONESAMPLE TEST (Ath_Rtear) WILCOXON(TESTVALUE=4.95) 
  /MISSING SCOPE=ANALYSIS USERMISSING=EXCLUDE 
  /CRITERIA ALPHA=0.05 CILEVEL=95  SEED=RANDOM.

*Nonparametric Tests: One Sample. 
NPTESTS 
  /ONESAMPLE TEST (Ath_Ltear) WILCOXON(TESTVALUE=4.8) 
  /MISSING SCOPE=ANALYSIS USERMISSING=EXCLUDE 
  /CRITERIA ALPHA=0.05 CILEVEL=95  SEED=RANDOM.

*Nonparametric Tests: One Sample. 
NPTESTS 
  /ONESAMPLE TEST (Ath_Ltear) WILCOXON(TESTVALUE=5.3) 
  /MISSING SCOPE=ANALYSIS USERMISSING=EXCLUDE 
  /CRITERIA ALPHA=0.05 CILEVEL=95  SEED=RANDOM.

*Nonparametric Tests: One Sample. 
NPTESTS 
  /ONESAMPLE TEST (Ath_Ltear) WILCOXON(TESTVALUE=5.05) 
  /MISSING SCOPE=ANALYSIS USERMISSING=EXCLUDE 
  /CRITERIA ALPHA=0.05 CILEVEL=95  SEED=RANDOM.

FREQUENCIES VARIABLES=Ath_bothear correct_bothear Ath_Rtear correct_Rtear Ath_Ltear correct_Ltear 
  /NTILES=4 
  /ORDER=ANALYSIS.

NONPAR CORR 
  /VARIABLES=Ath_bothear correct_bothear 
  /PRINT=SPEARMAN TWOTAIL NOSIG FULL 
  /MISSING=PAIRWISE.

NONPAR CORR 
  /VARIABLES=Ath_Rtear correct_Rtear 
  /PRINT=SPEARMAN TWOTAIL NOSIG FULL 
  /MISSING=PAIRWISE.

NONPAR CORR 
  /VARIABLES=Ath_Ltear correct_Ltear 
  /PRINT=SPEARMAN TWOTAIL NOSIG FULL 
  /MISSING=PAIRWISE.

FREQUENCIES VARIABLES=Ath_bothear correct_bothear Ath_Rtear correct_Rtear Ath_Ltear correct_Ltear 
  /FORMAT=NOTABLE 
  /PERCENTILES=10.0 90.0 
  /ORDER=ANALYSIS.

* Chart Builder. 
GGRAPH 
  /GRAPHDATASET NAME="graphdataset" VARIABLES=ID Ath Ear MISSING=LISTWISE REPORTMISSING=NO 
  /GRAPHSPEC SOURCE=INLINE 
  /FITLINE TOTAL=NO SUBGROUP=NO. 
BEGIN GPL 
  SOURCE: s=userSource(id("graphdataset")) 
  DATA: ID=col(source(s), name("ID")) 
  DATA: Ath=col(source(s), name("Ath")) 
  DATA: Ear=col(source(s), name("Ear"), unit.category()) 
  GUIDE: axis(dim(1), label("ID")) 
  GUIDE: axis(dim(2), label("A.th.")) 
  GUIDE: legend(aesthetic(aesthetic.color.interior), label("Ear")) 
  SCALE: cat(aesthetic(aesthetic.color.interior), include("1", "2", "3")) 
  ELEMENT: point(position(ID*Ath), color.interior(Ear)) 
END GPL.

DATASET ACTIVATE DataSet1. 
* Chart Builder. 
GGRAPH 
  /GRAPHDATASET NAME="graphdataset" VARIABLES=correct Ath Ear MISSING=LISTWISE REPORTMISSING=NO 
  /GRAPHSPEC SOURCE=INLINE 
  /FITLINE TOTAL=NO. 
BEGIN GPL 
  SOURCE: s=userSource(id("graphdataset")) 
  DATA: correct=col(source(s), name("correct")) 
  DATA: Ath=col(source(s), name("Ath")) 
  DATA: Ear=col(source(s), name("Ear"), unit.category()) 
  GUIDE: axis(dim(1), label("Percent correct")) 
  GUIDE: axis(dim(2), label("A.th.")) 
  GUIDE: axis(dim(3), label("Ear"), opposite()) 
  GUIDE: text.title(label("Grouped Scatter of Ath by correct by Ear")) 
  SCALE: cat(dim(3), include("1", "2", "3")) 
  ELEMENT: point(position(correct*Ath*Ear)) 
END GPL.
